# Supplementary material for: Recovery of Seed Quality and Germination Success Following Severe Wildfires in Araucaria araucana Forests of the Southern Andes
Source: Ecol Evol. 2026 Jul 23;16(7):e74015. doi: 10.1002/ece3.74015 (PMC13393288; doi:10.1002/ece3.74015)
Supplement: Supplementary file 1 — Data S1: ece374015‐sup‐0001‐DataS1.csv. [file ECE3-16-e74015-s001.csv]

tsf	time	event
1 year post-fire	1	0
1 year post-fire	2	0
1 year post-fire	3	0
1 year post-fire	4	0
1 year post-fire	5	0
1 year post-fire	6	0
1 year post-fire	7	0
1 year post-fire	8	0
1 year post-fire	9	0
1 year post-fire	10	0
1 year post-fire	11	0
1 year post-fire	12	0
1 year post-fire	13	0
1 year post-fire	14	0
1 year post-fire	15	0
1 year post-fire	16	0
1 year post-fire	17	0
1 year post-fire	18	0
1 year post-fire	19	0
1 year post-fire	20	0
1 year post-fire	21	0
1 year post-fire	22	0
1 year post-fire	23	0
1 year post-fire	24	0
1 year post-fire	25	0
1 year post-fire	26	0
1 year post-fire	27	0
1 year post-fire	28	0
1 year post-fire	29	0
1 year post-fire	30	0
1 year post-fire	31	0
1 year post-fire	32	0
1 year post-fire	33	0
1 year post-fire	34	0
1 year post-fire	35	0
1 year post-fire	36	0
1 year post-fire	37	0
1 year post-fire	38	0
1 year post-fire	39	0
1 year post-fire	40	0
1 year post-fire	41	1
1 year post-fire	42	1
1 year post-fire	42	1
1 year post-fire	43	0
1 year post-fire	44	1
1 year post-fire	44	1
1 year post-fire	44	1
1 year post-fire	45	1
1 year post-fire	45	1
1 year post-fire	45	1
1 year post-fire	46	1
1 year post-fire	47	0
1 year post-fire	48	0
1 year post-fire	49	1
1 year post-fire	50	1
1 year post-fire	50	1
1 year post-fire	50	1
1 year post-fire	50	1
1 year post-fire	50	1
1 year post-fire	50	1
1 year post-fire	50	1
1 year post-fire	50	1
1 year post-fire	50	1
1 year post-fire	50	1
1 year post-fire	50	1
1 year post-fire	50	1
1 year post-fire	50	1
1 year post-fire	50	1
1 year post-fire	50	1
1 year post-fire	51	1
1 year post-fire	51	1
1 year post-fire	51	1
1 year post-fire	51	1
1 year post-fire	51	1
1 year post-fire	52	1
1 year post-fire	52	1
1 year post-fire	52	1
1 year post-fire	52	1
1 year post-fire	52	1
1 year post-fire	52	1
1 year post-fire	53	0
1 year post-fire	54	0
1 year post-fire	55	1
1 year post-fire	55	1
1 year post-fire	55	1
1 year post-fire	55	1
1 year post-fire	55	1
1 year post-fire	55	1
1 year post-fire	55	1
1 year post-fire	55	1
1 year post-fire	55	1
1 year post-fire	55	1
1 year post-fire	55	1
1 year post-fire	55	1
1 year post-fire	55	1
1 year post-fire	55	1
1 year post-fire	56	0
1 year post-fire	57	1
1 year post-fire	57	1
1 year post-fire	57	1
1 year post-fire	57	1
1 year post-fire	57	1
1 year post-fire	57	1
1 year post-fire	57	1
1 year post-fire	57	1
1 year post-fire	57	1
1 year post-fire	57	1
1 year post-fire	57	1
1 year post-fire	57	1
1 year post-fire	57	1
1 year post-fire	57	1
1 year post-fire	57	1
1 year post-fire	57	1
1 year post-fire	57	1
1 year post-fire	57	1
1 year post-fire	57	1
1 year post-fire	57	1
1 year post-fire	57	1
1 year post-fire	57	1
1 year post-fire	57	1
1 year post-fire	57	1
1 year post-fire	57	1
1 year post-fire	57	1
1 year post-fire	58	1
1 year post-fire	58	1
1 year post-fire	58	1
1 year post-fire	58	1
1 year post-fire	58	1
1 year post-fire	58	1
1 year post-fire	58	1
1 year post-fire	58	1
1 year post-fire	58	1
1 year post-fire	58	1
1 year post-fire	58	1
1 year post-fire	59	0
1 year post-fire	60	0
1 year post-fire	61	0
1 year post-fire	62	1
1 year post-fire	62	1
1 year post-fire	62	1
1 year post-fire	62	1
1 year post-fire	62	1
1 year post-fire	62	1
1 year post-fire	62	1
1 year post-fire	62	1
1 year post-fire	62	1
1 year post-fire	62	1
1 year post-fire	62	1
1 year post-fire	62	1
1 year post-fire	62	1
1 year post-fire	62	1
1 year post-fire	62	1
1 year post-fire	62	1
1 year post-fire	62	1
1 year post-fire	62	1
1 year post-fire	63	1
1 year post-fire	63	1
1 year post-fire	63	1
1 year post-fire	63	1
1 year post-fire	63	1
1 year post-fire	63	1
1 year post-fire	63	1
1 year post-fire	64	1
1 year post-fire	64	1
1 year post-fire	64	1
1 year post-fire	64	1
1 year post-fire	64	1
1 year post-fire	64	1
1 year post-fire	64	1
1 year post-fire	64	1
1 year post-fire	64	1
1 year post-fire	64	1
1 year post-fire	64	1
1 year post-fire	64	1
1 year post-fire	65	0
1 year post-fire	66	0
1 year post-fire	67	0
1 year post-fire	68	0
1 year post-fire	69	1
1 year post-fire	69	1
1 year post-fire	69	1
1 year post-fire	69	1
1 year post-fire	69	1
1 year post-fire	69	1
1 year post-fire	69	1
1 year post-fire	69	1
1 year post-fire	69	1
1 year post-fire	69	1
1 year post-fire	69	1
1 year post-fire	70	1
1 year post-fire	70	1
1 year post-fire	70	1
1 year post-fire	70	1
1 year post-fire	70	1
1 year post-fire	70	1
1 year post-fire	70	1
1 year post-fire	70	1
1 year post-fire	70	1
1 year post-fire	70	1
1 year post-fire	70	1
1 year post-fire	70	1
1 year post-fire	70	1
1 year post-fire	71	1
1 year post-fire	71	1
1 year post-fire	71	1
1 year post-fire	72	0
1 year post-fire	73	1
1 year post-fire	74	0
1 year post-fire	75	0
1 year post-fire	76	1
1 year post-fire	76	1
1 year post-fire	76	1
1 year post-fire	76	1
1 year post-fire	76	1
1 year post-fire	76	1
1 year post-fire	76	1
1 year post-fire	76	1
1 year post-fire	76	1
1 year post-fire	77	0
1 year post-fire	78	1
1 year post-fire	79	0
1 year post-fire	80	1
1 year post-fire	80	1
1 year post-fire	80	1
1 year post-fire	80	1
1 year post-fire	81	0
1 year post-fire	82	0
1 year post-fire	83	1
1 year post-fire	83	1
1 year post-fire	83	1
1 year post-fire	83	1
1 year post-fire	83	1
1 year post-fire	83	1
1 year post-fire	83	1
1 year post-fire	83	1
1 year post-fire	83	1
1 year post-fire	83	1
1 year post-fire	83	1
1 year post-fire	84	1
1 year post-fire	84	1
1 year post-fire	84	1
1 year post-fire	84	1
1 year post-fire	85	1
1 year post-fire	85	1
1 year post-fire	86	0
1 year post-fire	87	1
1 year post-fire	88	0
1 year post-fire	89	0
1 year post-fire	90	0
1 year post-fire	91	1
1 year post-fire	92	1
1 year post-fire	93	0
1 year post-fire	94	1
1 year post-fire	95	1
1 year post-fire	96	0
1 year post-fire	97	1
1 year post-fire	98	1
1 year post-fire	98	1
1 year post-fire	99	0
1 year post-fire	100	0
1 year post-fire	101	0
1 year post-fire	102	0
1 year post-fire	103	0
1 year post-fire	104	1
1 year post-fire	105	0
1 year post-fire	106	0
1 year post-fire	107	0
1 year post-fire	108	0
1 year post-fire	109	0
1 year post-fire	110	0
1 year post-fire	111	1
1 year post-fire	112	0
1 year post-fire	113	1
1 year post-fire	114	0
1 year post-fire	115	0
1 year post-fire	116	0
1 year post-fire	117	0
1 year post-fire	118	0
1 year post-fire	119	0
1 year post-fire	120	1
1 year post-fire	121	0
1 year post-fire	122	0
1 year post-fire	123	0
1 year post-fire	124	0
1 year post-fire	125	0
1 year post-fire	126	0
1 year post-fire	127	1
1 year post-fire	128	0
1 year post-fire	129	0
1 year post-fire	130	0
1 year post-fire	131	0
1 year post-fire	132	0
1 year post-fire	133	0
1 year post-fire	134	0
1 year post-fire	135	0
1 year post-fire	136	0
1 year post-fire	137	0
1 year post-fire	138	0
1 year post-fire	139	0
1 year post-fire	140	0
1 year post-fire	141	0
1 year post-fire	142	0
1 year post-fire	143	0
1 year post-fire	144	0
1 year post-fire	145	0
1 year post-fire	146	0
1 year post-fire	147	0
1 year post-fire	148	0
1 year post-fire	149	0
1 year post-fire	150	0
1 year post-fire	151	0
1 year post-fire	152	0
1 year post-fire	153	0
1 year post-fire	154	0
1 year post-fire	155	1
1 year post-fire	156	0
1 year post-fire	157	0
1 year post-fire	158	0
1 year post-fire	159	0
1 year post-fire	160	0
1 year post-fire	161	0
1 year post-fire	162	0
1 year post-fire	163	0
1 year post-fire	164	0
1 year post-fire	165	0
1 year post-fire	166	0
1 year post-fire	167	0
1 year post-fire	168	0
1 year post-fire	169	0
1 year post-fire	170	0
1 year post-fire	171	0
1 year post-fire	172	0
1 year post-fire	173	0
1 year post-fire	174	0
1 year post-fire	175	0
1 year post-fire	176	0
1 year post-fire	177	0
1 year post-fire	178	0
1 year post-fire	179	0
1 year post-fire	180	0
1 year post-fire	181	0
1 year post-fire	182	0
8 years post-fire	1	0
8 years post-fire	2	0
8 years post-fire	3	0
8 years post-fire	4	0
8 years post-fire	5	0
8 years post-fire	6	0
8 years post-fire	7	0
8 years post-fire	8	0
8 years post-fire	9	0
8 years post-fire	10	0
8 years post-fire	11	0
8 years post-fire	12	0
8 years post-fire	13	0
8 years post-fire	14	0
8 years post-fire	15	0
8 years post-fire	16	0
8 years post-fire	17	0
8 years post-fire	18	0
8 years post-fire	19	0
8 years post-fire	20	0
8 years post-fire	21	0
8 years post-fire	22	0
8 years post-fire	23	0
8 years post-fire	24	0
8 years post-fire	25	0
8 years post-fire	26	0
8 years post-fire	27	0
8 years post-fire	28	0
8 years post-fire	29	0
8 years post-fire	30	0
8 years post-fire	31	0
8 years post-fire	32	0
8 years post-fire	33	0
8 years post-fire	34	0
8 years post-fire	35	0
8 years post-fire	36	0
8 years post-fire	37	0
8 years post-fire	38	1
8 years post-fire	38	1
8 years post-fire	38	1
8 years post-fire	39	1
8 years post-fire	39	1
8 years post-fire	39	1
8 years post-fire	39	1
8 years post-fire	39	1
8 years post-fire	39	1
8 years post-fire	39	1
8 years post-fire	40	1
8 years post-fire	40	1
8 years post-fire	41	1
8 years post-fire	41	1
8 years post-fire	41	1
8 years post-fire	41	1
8 years post-fire	41	1
8 years post-fire	42	1
8 years post-fire	42	1
8 years post-fire	43	0
8 years post-fire	44	0
8 years post-fire	45	0
8 years post-fire	46	1
8 years post-fire	46	1
8 years post-fire	46	1
8 years post-fire	46	1
8 years post-fire	46	1
8 years post-fire	46	1
8 years post-fire	46	1
8 years post-fire	46	1
8 years post-fire	46	1
8 years post-fire	46	1
8 years post-fire	46	1
8 years post-fire	46	1
8 years post-fire	46	1
8 years post-fire	46	1
8 years post-fire	46	1
8 years post-fire	46	1
8 years post-fire	46	1
8 years post-fire	46	1
8 years post-fire	46	1
8 years post-fire	46	1
8 years post-fire	46	1
8 years post-fire	46	1
8 years post-fire	46	1
8 years post-fire	47	1
8 years post-fire	47	1
8 years post-fire	47	1
8 years post-fire	47	1
8 years post-fire	47	1
8 years post-fire	48	1
8 years post-fire	48	1
8 years post-fire	48	1
8 years post-fire	48	1
8 years post-fire	48	1
8 years post-fire	48	1
8 years post-fire	48	1
8 years post-fire	48	1
8 years post-fire	48	1
8 years post-fire	48	1
8 years post-fire	48	1
8 years post-fire	48	1
8 years post-fire	48	1
8 years post-fire	48	1
8 years post-fire	48	1
8 years post-fire	48	1
8 years post-fire	48	1
8 years post-fire	49	1
8 years post-fire	49	1
8 years post-fire	49	1
8 years post-fire	49	1
8 years post-fire	49	1
8 years post-fire	49	1
8 years post-fire	49	1
8 years post-fire	49	1
8 years post-fire	49	1
8 years post-fire	49	1
8 years post-fire	50	1
8 years post-fire	50	1
8 years post-fire	50	1
8 years post-fire	50	1
8 years post-fire	50	1
8 years post-fire	50	1
8 years post-fire	50	1
8 years post-fire	50	1
8 years post-fire	50	1
8 years post-fire	51	1
8 years post-fire	51	1
8 years post-fire	51	1
8 years post-fire	51	1
8 years post-fire	51	1
8 years post-fire	51	1
8 years post-fire	52	1
8 years post-fire	52	1
8 years post-fire	52	1
8 years post-fire	52	1
8 years post-fire	52	1
8 years post-fire	52	1
8 years post-fire	52	1
8 years post-fire	52	1
8 years post-fire	52	1
8 years post-fire	52	1
8 years post-fire	52	1
8 years post-fire	52	1
8 years post-fire	52	1
8 years post-fire	52	1
8 years post-fire	52	1
8 years post-fire	52	1
8 years post-fire	52	1
8 years post-fire	52	1
8 years post-fire	52	1
8 years post-fire	52	1
8 years post-fire	52	1
8 years post-fire	52	1
8 years post-fire	53	1
8 years post-fire	53	1
8 years post-fire	53	1
8 years post-fire	53	1
8 years post-fire	53	1
8 years post-fire	53	1
8 years post-fire	53	1
8 years post-fire	53	1
8 years post-fire	53	1
8 years post-fire	53	1
8 years post-fire	53	1
8 years post-fire	53	1
8 years post-fire	54	1
8 years post-fire	54	1
8 years post-fire	54	1
8 years post-fire	54	1
8 years post-fire	54	1
8 years post-fire	54	1
8 years post-fire	54	1
8 years post-fire	54	1
8 years post-fire	54	1
8 years post-fire	54	1
8 years post-fire	54	1
8 years post-fire	54	1
8 years post-fire	54	1
8 years post-fire	55	1
8 years post-fire	55	1
8 years post-fire	55	1
8 years post-fire	55	1
8 years post-fire	55	1
8 years post-fire	55	1
8 years post-fire	55	1
8 years post-fire	55	1
8 years post-fire	55	1
8 years post-fire	55	1
8 years post-fire	55	1
8 years post-fire	55	1
8 years post-fire	56	1
8 years post-fire	56	1
8 years post-fire	56	1
8 years post-fire	56	1
8 years post-fire	56	1
8 years post-fire	56	1
8 years post-fire	56	1
8 years post-fire	56	1
8 years post-fire	56	1
8 years post-fire	56	1
8 years post-fire	56	1
8 years post-fire	56	1
8 years post-fire	56	1
8 years post-fire	56	1
8 years post-fire	56	1
8 years post-fire	56	1
8 years post-fire	56	1
8 years post-fire	56	1
8 years post-fire	56	1
8 years post-fire	56	1
8 years post-fire	56	1
8 years post-fire	57	1
8 years post-fire	57	1
8 years post-fire	57	1
8 years post-fire	57	1
8 years post-fire	57	1
8 years post-fire	57	1
8 years post-fire	57	1
8 years post-fire	57	1
8 years post-fire	57	1
8 years post-fire	57	1
8 years post-fire	57	1
8 years post-fire	57	1
8 years post-fire	57	1
8 years post-fire	57	1
8 years post-fire	57	1
8 years post-fire	58	1
8 years post-fire	58	1
8 years post-fire	58	1
8 years post-fire	58	1
8 years post-fire	58	1
8 years post-fire	58	1
8 years post-fire	58	1
8 years post-fire	58	1
8 years post-fire	58	1
8 years post-fire	58	1
8 years post-fire	58	1
8 years post-fire	58	1
8 years post-fire	58	1
8 years post-fire	58	1
8 years post-fire	58	1
8 years post-fire	58	1
8 years post-fire	58	1
8 years post-fire	59	1
8 years post-fire	59	1
8 years post-fire	59	1
8 years post-fire	59	1
8 years post-fire	59	1
8 years post-fire	59	1
8 years post-fire	59	1
8 years post-fire	59	1
8 years post-fire	59	1
8 years post-fire	59	1
8 years post-fire	59	1
8 years post-fire	59	1
8 years post-fire	59	1
8 years post-fire	59	1
8 years post-fire	59	1
8 years post-fire	59	1
8 years post-fire	59	1
8 years post-fire	59	1
8 years post-fire	59	1
8 years post-fire	59	1
8 years post-fire	59	1
8 years post-fire	60	1
8 years post-fire	60	1
8 years post-fire	60	1
8 years post-fire	60	1
8 years post-fire	60	1
8 years post-fire	60	1
8 years post-fire	60	1
8 years post-fire	60	1
8 years post-fire	60	1
8 years post-fire	60	1
8 years post-fire	60	1
8 years post-fire	60	1
8 years post-fire	60	1
8 years post-fire	60	1
8 years post-fire	60	1
8 years post-fire	60	1
8 years post-fire	60	1
8 years post-fire	60	1
8 years post-fire	60	1
8 years post-fire	60	1
8 years post-fire	60	1
8 years post-fire	60	1
8 years post-fire	60	1
8 years post-fire	60	1
8 years post-fire	60	1
8 years post-fire	60	1
8 years post-fire	60	1
8 years post-fire	60	1
8 years post-fire	60	1
8 years post-fire	60	1
8 years post-fire	60	1
8 years post-fire	60	1
8 years post-fire	60	1
8 years post-fire	60	1
8 years post-fire	60	1
8 years post-fire	60	1
8 years post-fire	61	1
8 years post-fire	61	1
8 years post-fire	61	1
8 years post-fire	61	1
8 years post-fire	61	1
8 years post-fire	61	1
8 years post-fire	61	1
8 years post-fire	61	1
8 years post-fire	61	1
8 years post-fire	61	1
8 years post-fire	61	1
8 years post-fire	61	1
8 years post-fire	61	1
8 years post-fire	61	1
8 years post-fire	61	1
8 years post-fire	61	1
8 years post-fire	61	1
8 years post-fire	61	1
8 years post-fire	61	1
8 years post-fire	61	1
8 years post-fire	61	1
8 years post-fire	61	1
8 years post-fire	61	1
8 years post-fire	61	1
8 years post-fire	61	1
8 years post-fire	61	1
8 years post-fire	61	1
8 years post-fire	61	1
8 years post-fire	61	1
8 years post-fire	61	1
8 years post-fire	61	1
8 years post-fire	62	1
8 years post-fire	62	1
8 years post-fire	62	1
8 years post-fire	62	1
8 years post-fire	62	1
8 years post-fire	62	1
8 years post-fire	62	1
8 years post-fire	62	1
8 years post-fire	62	1
8 years post-fire	62	1
8 years post-fire	62	1
8 years post-fire	62	1
8 years post-fire	62	1
8 years post-fire	62	1
8 years post-fire	62	1
8 years post-fire	62	1
8 years post-fire	62	1
8 years post-fire	62	1
8 years post-fire	62	1
8 years post-fire	62	1
8 years post-fire	62	1
8 years post-fire	62	1
8 years post-fire	62	1
8 years post-fire	62	1
8 years post-fire	62	1
8 years post-fire	62	1
8 years post-fire	62	1
8 years post-fire	62	1
8 years post-fire	62	1
8 years post-fire	62	1
8 years post-fire	62	1
8 years post-fire	62	1
8 years post-fire	62	1
8 years post-fire	63	1
8 years post-fire	63	1
8 years post-fire	63	1
8 years post-fire	63	1
8 years post-fire	63	1
8 years post-fire	63	1
8 years post-fire	64	1
8 years post-fire	64	1
8 years post-fire	64	1
8 years post-fire	64	1
8 years post-fire	64	1
8 years post-fire	64	1
8 years post-fire	64	1
8 years post-fire	64	1
8 years post-fire	64	1
8 years post-fire	64	1
8 years post-fire	64	1
8 years post-fire	64	1
8 years post-fire	64	1
8 years post-fire	65	1
8 years post-fire	65	1
8 years post-fire	65	1
8 years post-fire	65	1
8 years post-fire	65	1
8 years post-fire	65	1
8 years post-fire	65	1
8 years post-fire	65	1
8 years post-fire	65	1
8 years post-fire	66	1
8 years post-fire	66	1
8 years post-fire	66	1
8 years post-fire	66	1
8 years post-fire	66	1
8 years post-fire	66	1
8 years post-fire	66	1
8 years post-fire	66	1
8 years post-fire	67	1
8 years post-fire	67	1
8 years post-fire	67	1
8 years post-fire	67	1
8 years post-fire	67	1
8 years post-fire	67	1
8 years post-fire	67	1
8 years post-fire	67	1
8 years post-fire	67	1
8 years post-fire	67	1
8 years post-fire	67	1
8 years post-fire	67	1
8 years post-fire	67	1
8 years post-fire	67	1
8 years post-fire	67	1
8 years post-fire	67	1
8 years post-fire	67	1
8 years post-fire	67	1
8 years post-fire	67	1
8 years post-fire	67	1
8 years post-fire	67	1
8 years post-fire	67	1
8 years post-fire	67	1
8 years post-fire	67	1
8 years post-fire	67	1
8 years post-fire	67	1
8 years post-fire	67	1
8 years post-fire	67	1
8 years post-fire	67	1
8 years post-fire	67	1
8 years post-fire	67	1
8 years post-fire	67	1
8 years post-fire	67	1
8 years post-fire	68	1
8 years post-fire	68	1
8 years post-fire	68	1
8 years post-fire	68	1
8 years post-fire	68	1
8 years post-fire	68	1
8 years post-fire	68	1
8 years post-fire	68	1
8 years post-fire	68	1
8 years post-fire	68	1
8 years post-fire	68	1
8 years post-fire	68	1
8 years post-fire	68	1
8 years post-fire	68	1
8 years post-fire	68	1
8 years post-fire	68	1
8 years post-fire	68	1
8 years post-fire	68	1
8 years post-fire	68	1
8 years post-fire	68	1
8 years post-fire	68	1
8 years post-fire	68	1
8 years post-fire	68	1
8 years post-fire	68	1
8 years post-fire	68	1
8 years post-fire	68	1
8 years post-fire	68	1
8 years post-fire	68	1
8 years post-fire	68	1
8 years post-fire	68	1
8 years post-fire	68	1
8 years post-fire	68	1
8 years post-fire	68	1
8 years post-fire	68	1
8 years post-fire	68	1
8 years post-fire	68	1
8 years post-fire	68	1
8 years post-fire	68	1
8 years post-fire	68	1
8 years post-fire	69	1
8 years post-fire	69	1
8 years post-fire	69	1
8 years post-fire	69	1
8 years post-fire	69	1
8 years post-fire	69	1
8 years post-fire	69	1
8 years post-fire	69	1
8 years post-fire	69	1
8 years post-fire	69	1
8 years post-fire	69	1
8 years post-fire	69	1
8 years post-fire	70	1
8 years post-fire	70	1
8 years post-fire	70	1
8 years post-fire	70	1
8 years post-fire	70	1
8 years post-fire	70	1
8 years post-fire	70	1
8 years post-fire	70	1
8 years post-fire	70	1
8 years post-fire	70	1
8 years post-fire	71	1
8 years post-fire	71	1
8 years post-fire	71	1
8 years post-fire	72	1
8 years post-fire	72	1
8 years post-fire	72	1
8 years post-fire	72	1
8 years post-fire	72	1
8 years post-fire	72	1
8 years post-fire	73	1
8 years post-fire	73	1
8 years post-fire	73	1
8 years post-fire	73	1
8 years post-fire	73	1
8 years post-fire	73	1
8 years post-fire	73	1
8 years post-fire	74	1
8 years post-fire	74	1
8 years post-fire	75	1
8 years post-fire	75	1
8 years post-fire	75	1
8 years post-fire	75	1
8 years post-fire	76	1
8 years post-fire	76	1
8 years post-fire	76	1
8 years post-fire	76	1
8 years post-fire	76	1
8 years post-fire	76	1
8 years post-fire	77	1
8 years post-fire	77	1
8 years post-fire	77	1
8 years post-fire	77	1
8 years post-fire	77	1
8 years post-fire	77	1
8 years post-fire	77	1
8 years post-fire	77	1
8 years post-fire	77	1
8 years post-fire	77	1
8 years post-fire	77	1
8 years post-fire	77	1
8 years post-fire	77	1
8 years post-fire	77	1
8 years post-fire	77	1
8 years post-fire	77	1
8 years post-fire	77	1
8 years post-fire	77	1
8 years post-fire	77	1
8 years post-fire	77	1
8 years post-fire	78	1
8 years post-fire	78	1
8 years post-fire	79	0
8 years post-fire	80	1
8 years post-fire	81	1
8 years post-fire	81	1
8 years post-fire	82	1
8 years post-fire	82	1
8 years post-fire	82	1
8 years post-fire	82	1
8 years post-fire	82	1
8 years post-fire	82	1
8 years post-fire	82	1
8 years post-fire	82	1
8 years post-fire	82	1
8 years post-fire	82	1
8 years post-fire	82	1
8 years post-fire	82	1
8 years post-fire	83	0
8 years post-fire	84	1
8 years post-fire	84	1
8 years post-fire	84	1
8 years post-fire	85	0
8 years post-fire	86	1
8 years post-fire	87	1
8 years post-fire	87	1
8 years post-fire	88	1
8 years post-fire	89	0
8 years post-fire	90	1
8 years post-fire	90	1
8 years post-fire	91	1
8 years post-fire	92	0
8 years post-fire	93	1
8 years post-fire	94	1
8 years post-fire	95	1
8 years post-fire	96	0
8 years post-fire	96	0
8 years post-fire	97	0
8 years post-fire	98	0
8 years post-fire	99	0
8 years post-fire	100	0
8 years post-fire	101	0
8 years post-fire	102	1
8 years post-fire	103	0
8 years post-fire	104	1
8 years post-fire	105	0
8 years post-fire	106	0
8 years post-fire	107	0
8 years post-fire	108	0
8 years post-fire	109	1
8 years post-fire	110	0
8 years post-fire	111	0
8 years post-fire	112	0
8 years post-fire	113	0
8 years post-fire	114	0
8 years post-fire	115	0
8 years post-fire	116	0
8 years post-fire	117	0
8 years post-fire	118	0
8 years post-fire	119	0
8 years post-fire	120	0
8 years post-fire	121	0
8 years post-fire	122	0
8 years post-fire	123	0
8 years post-fire	124	0
8 years post-fire	125	0
8 years post-fire	126	0
8 years post-fire	127	0
8 years post-fire	128	0
8 years post-fire	129	0
8 years post-fire	130	0
8 years post-fire	131	0
8 years post-fire	132	0
8 years post-fire	133	0
8 years post-fire	134	0
8 years post-fire	135	0
8 years post-fire	136	0
8 years post-fire	137	0
8 years post-fire	138	0
8 years post-fire	139	0
8 years post-fire	140	0
8 years post-fire	141	0
8 years post-fire	142	0
8 years post-fire	143	0
8 years post-fire	144	0
8 years post-fire	145	0
8 years post-fire	146	0
8 years post-fire	147	0
8 years post-fire	148	0
8 years post-fire	149	0
8 years post-fire	150	0
8 years post-fire	151	0
8 years post-fire	152	0
8 years post-fire	153	0
8 years post-fire	154	0
8 years post-fire	155	0
8 years post-fire	156	0
8 years post-fire	157	0
8 years post-fire	158	0
8 years post-fire	159	0
8 years post-fire	160	0
8 years post-fire	161	0
8 years post-fire	162	0
8 years post-fire	163	0
8 years post-fire	164	0
8 years post-fire	165	0
8 years post-fire	166	0
8 years post-fire	167	0
8 years post-fire	168	0
8 years post-fire	169	0
8 years post-fire	170	0
8 years post-fire	171	0
8 years post-fire	172	0
8 years post-fire	173	0
8 years post-fire	174	0
8 years post-fire	175	0
8 years post-fire	176	0
8 years post-fire	177	0
8 years post-fire	178	0
8 years post-fire	179	0
8 years post-fire	180	0
8 years post-fire	181	0
8 years post-fire	182	0
